# Supplementary material for: RudLOV is an optically synchronized cargo transport method revealing unexpected effects of dynasore
Source: EMBO Rep. 2024 Dec 10;26(3):613–34. doi: 10.1038/s44319-024-00342-z (PMC11811055; doi:10.1038/s44319-024-00342-z)
Supplement: Supplementary file 4 — Movie EV1 [file 44319_2024_342_MOESM4_ESM.zip]

Archive with 7 entries (6 files):
- Movie EV1/
- Movie EV1/Movie EV1.mp4
- __MACOSX/Movie EV1/._Movie EV1.mp4
- Movie EV1/readme.txt
- __MACOSX/Movie EV1/._readme.txt
- Movie EV1/~$readme.txt
- __MACOSX/Movie EV1/._~$readme.txt
