# Supplementary material for: RudLOV is an optically synchronized cargo transport method revealing unexpected effects of dynasore
Source: EMBO Rep. 2024 Dec 10;26(3):613–34. doi: 10.1038/s44319-024-00342-z (PMC11811055; doi:10.1038/s44319-024-00342-z)
Supplement: Supplementary file 4 — Movie EV1 [file 44319_2024_342_MOESM4_ESM.zip › Movie EV1/readme.txt]

Movie EV1. Accumulation of vesicles at the cis-side of the Golgi/RE unit in dynasore-treated HeLa cells 
@@@Video 1 contains two movies built from scanning electron micrographs for 50 nm-thick serial sections of Golgi/RE units in HeLa cells untreated and treated for 1 h with dynasore. Trans-Golgi cisterna was visualized with GalT::APEX2 as the electron-dense material. 
@@@
